# Supplementary material for: The effects of radiofrequency exposure on male fertility and adverse reproductive outcomes: A protocol for two systematic reviews of human observational studies with meta-analysis
Source: Environ Int. 2022 Jan;158:106968. doi: 10.1016/j.envint.2021.106968 (PMC8669072; doi:10.1016/j.envint.2021.106968)
Supplement: Supplementary Data 3 [file mmc3.xlsx]

## Sheet: Male DE
GENERAL						POPULATION																METHODS (incl. exposure information)															ANALYSIS							RESULTS
Author (date)	Publication type	Country	Funding	Study type (Occupational or general public)	Trial registery number (if reported)	Notes (e.g. missing baseline characteristics, etc.)	Eligibility criteria	Source/Setting (especially important for case control studies; incl. method of recruitment)	Number of participants (total)	Number of participants per exposure group	age (yrs) mean	age (yrs) median	age range	SD	SE	IQR	Follow-up time and rate	Occupation(s)	SES	Baseline characteristcs	Baseline characteristics differences (if reported)	Aim(s)	Study Design	Sampling technique/timeframe	Study dates (start/end)	Case definition	Exposure strength	Exposure protocol	Exposure location	Exposure distribution	Time parameters	Background exposure levels	Co-exposures listed	Control condition	Blinding	Exposure metric	Outcome(s)	Subgroups (n)	Was the sample size estimated? (if yes, provide details)	Response rate (if applicable)	Statistical analysis method	Any missing data? (if yes, how was it handled?)	Included factors (if multivariate analysis)	Adjusted regression analysis (e.g. Odds Ratio)	95% CI	p-value	Unadjusted regression analysis (e.g. Odds Ratio)	95% CI	p-value

[truncated: 12 more columns]

## Sheet: Female DE
GENERAL						POPULATION																METHODS (incl. exposure information)															ANALYSIS							RESULTS
Author (date)	Publication type	Country	Funding	Study type (Occupational or general public)	Trial registery number (if reported)	Notes (e.g. missing baseline characteristics, etc.)	Eligibility criteria	Source/Setting (especially important for case control studies; incl. method of recruitment)	Number of participants (total)	Number of participants per exposure group	age (yrs) mean	age (yrs) median	age range	SD	SE	IQR	Follow-up time and rate	Occupation(s)	SES	Baseline characteristcs	Baseline characteristics differences (if reported)	Aim(s)	Study Design	Sampling technique/timeframe	Study dates (start/end)	Case definition	Exposure strength	Exposure protocol	Exposure location	Exposure distribution	Time parameters	Background exposure levels	Co-exposures listed	Control condition	Blinding	Exposure metric	Outcome(s)	Subgroups (n)	Was the sample size estimated? (if yes, provide details)	Response rate (if applicable)	Statistical analysis method	Any missing data? (if yes, how was it handled?)	Included factors (if multivariate analysis)	Adjusted regression analysis (e.g. Odds Ratio)	95% CI	p-value	Unadjusted regression analysis (e.g. Odds Ratio)	95% CI	p-value

[truncated: 12 more columns]

## Sheet: OHAT instructions
General Instructions - 11 Risk of Bias questions/domains - Each question is applicable to 1 to 6 study design types - Questions are rated by selecting among 4 possible answers (See Below) - Questions are grouped under 6 types of bias (selection, confounding, performance, attrition/exclusion, detection, and selective reporting) - Fill in supporting information columns to the right of each statemen…

## Sheet: OHAT Male studies
Author (date)	Selection Bias				Confounding Bias				Attrition/Exclusion Bias				Detection Bias							Selective Reporting Bias				Other Bias
0	Did selection of study participants result in appropriate comparison groups?	Information from study (including page number)	Bias direction	Notes	Did the study design or analysis account for important confounding and modifying variables?	Information from study (including page number)	Bias direction	Notes	Were outcome data complete without attrition or exclusion from analysis?	Information from study (including page number)	Bias direction	Notes	Can we be confident in the exposure characterization?	Information from study (including page number)	Bias direction	Can we be confident in the outcome assessment?	Information from study (including page number)	Bias direction	Notes	Were all measured outcomes reported?	Information from study (including page number)	Bias direction	Notes	Were statistical methods appropriate?	Information from study (including page number)	Notes
0
0
0
0
0
0
0
0
0
0
0
0
0
0
0
0
0
0
0
0
0
0
0
0
0
0
0
0
0
0
0
0
0
0
0
0
0

## Sheet: OHAT Female studies
Author (date)	Selection Bias				Confounding Bias				Attrition/Exclusion Bias				Detection Bias							Selective Reporting Bias				Other Bias
0	Did selection of study participants result in appropriate comparison groups?	Information from study (including page number)	Bias direction	Notes	Did the study design or analysis account for important confounding and modifying variables?	Information from study (including page number)	Bias direction	Notes	Were outcome data complete without attrition or exclusion from analysis?	Information from study (including page number)	Bias direction	Notes	Can we be confident in the exposure characterization?	Information from study (including page number)	Bias direction	Can we be confident in the outcome assessment?	Information from study (including page number)	Bias direction	Notes	Were all measured outcomes reported?	Information from study (including page number)	Bias direction	Notes	Were statistical methods appropriate?	Information from study (including page number)	Notes
0
0
0
0
0
0
0
0
0
0
0
0
0
0
0
0
0
0
0
0
0
0
0
0
0
0
0
0
0
0
0
0
0
0
0
0
0
